# Supplementary material for: Does interferon-free direct-acting antiviral therapy for hepatitis C after curative treatment for hepatocellular carcinoma lead to unexpected recurrences of HCC? A multicenter study by the Japanese Red Cross Hospital Liver Study Group
Source: PLoS One. 2018 Apr 16;13(4):e0194704. doi: 10.1371/journal.pone.0194704 (PMC5901785; doi:10.1371/journal.pone.0194704)
Supplement: S1 Table — (XLSX) [file pone.0194704.s001.xlsx]

## Sheet: Sheet1
number	age	sex	IFN or IFN free	pre WBC	pre Ｈｂ	pre Plt.	pre T.bil	pre Alb	pre PT	pre AST	pre ALT	pre AFP	pre HCV-RNA	SVR12	EOT AFP	Number of days from starting antiviral therapy	Number of days finishing antiviral therapy	SVR24	Number of days from HCC treatment to starting antiviral therapy	Number of treatments	Number of tumors	tumor size	recurrence	Number of days from HCC treatment to HCC recurrence	Number of days from finishing antiviral therapy to HCC recurrence
1	82	M	IFN free	5110	7.6	24.5	0.7	3.2	65.4	45	26	6	6.1	SVR	5	329	162	SVR	55	≧3	2	30	＋	179	0
2	64	M	IFN	2890	13.4	13.3	0.8	4.4	79.6	73	77	33	7.2	SVR	16	946	778	SVR	390	2	2	14	-
3	65	M	IFN free	4100	14.8	12.1	1.1	3.7	61.6	61	57	14	3.8	SVR	3	505	338	SVR	49	≧3	2	20	＋	509	295
4	63	M	IFN	3400	13	8.3	0.8	3.3	77.4	45	28	8	7.1	non SVR	2	720	217	non SVR	35	1	2		＋	712	176
5	76	M	IFN free	3860	11.9	9.6	0.6	4	62.4	37	28	12	6.2	SVR	27	323	156	SVR	107	≧3	1	20	＋	309	37
6	55	M	IFN free	3090	15.1	2.4	1	3.9	88.1	85	86	80	5.9	non SVR	15	249	166	non SVR	181	≧3	2	20	＋	270	8
7	71	M	IFN free	5200	13.9	11.5	1	4.1	91	72	84	41	5.9	SVR	6	701	534	SVR	167	≧3	3	13	-
8	67	M	IFN free	6660	16.9	21.1	1.4	4.6	96	45	48	9	5.7	SVR	12	242	159	SVR	146	≧3	7	11	＋	319	92
9	65	M	IFN	6400	16.8	18.6	1.2	4.5	90	64	77	12	7.2	non SVR	10	461	293	non SVR	117	2	2	13	＋	347	64
10	74	M	IFN free	5210	17.5	12.5	1.4	4.4	72.1	43	52	30	5.9	SVR	10	642	475	SVR	3572	1	1		-
11	66	M	IFN free	5000	16.6	8.6	0.8	4.7	90.2	23	21	6	7.2	SVR	7	301	218	SVR	154	≧3	2	15	＋	411	176
12	76	F	IFN free	3840	11.4	12.3	0.8	3.5	73.5	117	85	14	5.9	SVR	4	178	95		98	1	2	23	＋	274	95
13	84	M	IFN free	4270	13.8	16.8	1.8	5	99.6	31	26	3	6.1	SVR	2	540	373	SVR	1755	1	1	15	-
14	65	M	IFN free	2770	11.2	7.7	0.9	3.5	64.6	75	132	11	6.6	SVR	9	764	597	SVR	23	2	1	25	-
15	74	M	IFN free	3610	11.9	8.6	0.7	3.6	67.9	70	51	42	6.3	SVR	8	385	218	SVR	189	1	1	25	＋	306	0
16	59	F	IFN	7710	13.9	21.2	0.4	4.7	108.9	27	29	4	6.9	SVR	3	2836	2332	SVR	149	2	3	10	-
17	68	M	IFN	5090	16.5	14.5	0.4	4.1	74.7	62	94	11	5.1	SVR	6	1198	1030	SVR	742	1	1	15	-
18	74	M	IFN free	5990	14	22.7	0.7	3.7	83.7	57	42	15	6.1	SVR	5	581	414	SVR	62	2	3	38	-
19	63	M	IFN	1860	10.9	9.1	0.5	3.4	75.7	56	57	20	5.5	SVR	6	3368	3200	SVR	131	1	1	8	-
20	71	F	IFN free	2460	10.2	4.4	0.8	3.9	57.7	41	35	9.9	6.1	SVR	7.1	281	184	SVR	76	1	1	12	-
21	84	F	IFN free	3130	11.5	9.4	0.5	3.5	85.1	95	84	9	6.3	SVR	8	298	215	SVR	265	1	1	30	-
22	65	M	IFN free	5790	13.6	17.1	0.7	4.3	78.5	54	80	6	5.2	SVR	5	774	607	SVR	751	2	1	50	-
23	65	M	IFN free	4600	14.8	13.4	0.7	4.1	75.9	27	27	4	6.6	SVR	3	252	169	SVR	84	1	2	15	-
24	63	F	IFN	2780	12.6	10.8	1.8	2.9	56.2	364	201	11	6.2	SVR	25	319	9	non SVR	19	2	3	24	＋	249	0
25	70	M	IFN free	3690	12.1	7.9	0.9	4.6	93	28	24	4	5.9	SVR	3	397	230	SVR	968	2	9	15	＋	1289	156
26	69	F	IFN free	4520	13.2	22.1	0.9	4.1	87.7	44	16	7	6	SVR	15	316	233	SVR	83	≧3	1	12	＋	196	32
27	78	M	IFN free	5060	12.5	12.6	0.9	3.7	77.8	54	35	9	6.6	SVR	6	243	160	SVR	310	2	1	16	＋	425	34
28	48	M	IFN free	4820	9.4	13.9	1.9	3.2	68.1	65	34	3	4.2	SVR	3	288	205	SVR	198	1	1	21	-
29	80	M	IFN free	6040	15.7	15	0.5	4	55.7	50	40	7	6.1	non SVR	3	326	243	non SVR	79	≧3	9	20	-
30	76	F	IFN free	2900	11.7	5.3	1.9	3.1	67.3	42	25	8	3.4	SVR	3.1	308	277	SVR	427	1	2	15	-
31	72	M	IFN free	4160	9.8	13.4	0.6	3.8	78.6	48	49	10	5.6	SVR	6	407	324	SVR	226	1	5	16	-
32	63	M	IFN free	3840	15.3	7.5	0.8	3.5	77.8	55	80	78	6.4	SVR	9	330	247	SVR	118	1	2	21	-
33	59	M	IFN	3990	13.5	8.7	1	4.1	80.7	52	55	7	6.7	non SVR	4	819	567	non SVR	250	1	4	14	＋	473	0
34	55	M	IFN free	4590	15.3	8.4	1.7	3.6	82	64	49	18	6.5	SVR	8	218	135	SVR	167	1	2	37	＋	208	0
35	65	M	IFN free	5750	14.9	13.6	0.6	3.9	88.1	121	132	17	5	non SVR	7	393	310	non SVR	114	1	6	38	-
36	60	M	IFN free	5570	12.6	8	1	3.9	78.3	37	26	354	4.8	SVR	51	439	356	SVR	51	≧3	1	19	-
37	71	M	IFN free	2880	14.1	7.1	0.8	3.9	63.2	37	39	8	5.5	SVR	3.5	260	177	SVR	302	≧3	3	17	＋	385	2
38	79	F	IFN free	2740	12	15.2	0.4	3.8	100.7	30	18	6	4.8	SVR	6	294	211	SVR	203	≧3	1	11	-
39	83	M	IFN free	3930	12.8	10.7	0.8	3.6	73.5	64	44	20	5.4	SVR	7	253	170	SVR	864	2	1	20	-
40	72	M	IFN free	4130	13.7	15.8	0.4	3.9	110.1	48	56	6	4.7	SVR	4	603	436	SVR	86	≧3	2	20	-
41	53	M	IFN	4540	15.7	12.4	1.1	4.7	61.1	40	60	6	3.1	SVR	6	1975	1632	SVR	87	1	1	50	-
42	66	M	IFN	5180	13.7	15.6	0.6	4	87.9	70	96	8	5.4	SVR	6	952	617	SVR	153	2	1	10	＋	1086	600
43	63	M	IFN	9450	13.3	26.2				17	14	3				2832	2648	SVR	372	≧3	1	35	＋	3182	2628
44	74	F	IFN free	4640	13.8	9.9	1	4.1	83.6	117	82	37	5.6	SVR	12	337	254	SVR	226	≧3	1	10	-
45	72	M	IFN free	5280	14.4	10.1	0.6	4.1	79.8	25	27	13	5.7	SVR	9	336	169	SVR	101	≧3	2	13	＋	302	36
46	67	F	IFN free	1250	11.2	10.6	0.7	3.4	87.1	82	59	23	4.8	non SVR	35	456	289	non SVR	34	2	2	10	＋	460	261
47	71	F	IFN	3980	13.5	9.1	0.7	4.5	96.8	49	57	14	5.9	non SVR	13	456	120	non SVR	457	1	3	30	＋	869	78
48	67	F	IFN free	4430	12.3	14.6	0.6	3.5	79.8	36	34	6	6	SVR	5	316	233	SVR	195	1	1	14	-
49	75	F	IFN free	3130	12.5	11.3	0.7	4	82	102	90	17	5.3	SVR	7	575	408	SVR	86	2	1	10	-
50	65	F	IFN	4850	14	15.7	1.1	4.4	104.3	52	35	12	5.7	non SVR		3560	3224	non SVR	249	1	1	15	＋	3752	3169
51	83	F	IFN free	5540	13.5	21.9	0.7	4.4	96.2	36	23	6	5.9	SVR	4	168	85		1168	≧3	1	15	-
52	71	M	IFN free	5480	15.2	19.7	0.7	3.5	82	97	98	18.8	5.9	SVR	14.2	281	198	SVR	83	1	14	21	＋	187	23
53	85	M	IFN free	3480	10	17	0.5	3.5	75.2	18	15	2	5.6	SVR	2	358	275	SVR	1766	1	1	10	-
54	78	F	IFN free	4250	11.4	10.1	0.7	3.3	93.1	40	26	29	5.8	SVR	18	381	330	SVR	140	2	1	18	＋	432	243
55	78	F	IFN free	2300	11.7	7.9	0.5	4.2	79.8	54	47	5	5.9	SVR	4	358	275	SVR	69	1	3	10	-
56	62	F	IFN	4950	15	7.2	1.1	4.2	98	45	36	13	5.9	SVR	7	1368	1032	SVR	196	1	1	15	＋	1543	1013
57	62	M	IFN	5160	16.2	18.1	0.8	4.3	79.6	70	117	7	3.4	SVR	104	1009	848	SVR	713	1	2	25	-
58	83	F	IFN free	6790	10	16.1	0.6	4.1	90.9	36	26	4	5.2	SVR	4	575	408	SVR	2071	2	3	12	-
59	69	F	IFN free	4070	11.3	4.8	1.2	3.4	88.1	47	38	13	6.3	non SVR	10	266	183	non SVR	748	2	1	15	＋	830	1
60	86	M	IFN free	3840	9.9	13.4	0.6	3.8	78.9	44	42	10	5.9	SVR	3	374	207	SVR	2177	1	2	10	＋	2497	155
61	68	M	IFN	5160	12.3	20.3	0.6	3	79.3	48	65	5	5.7	SVR	15	799	630	SVR	758	1	1		＋	1542	617
62	64	M	IFN	2810	16.3	9.3	2.7	3.3	61.3	92	71	23	5.4	non SVR	6	568	246	non SVR	681	1	1	20	-
63	86	F	IFN free	5030	13.5	12	0.9	3.9	71.4	43	40	26	6.5	SVR	5	679	512	SVR	27	≧3	1	10	-
64	80	F	IFN free	4060	12	9.5	1	3.7	87.9	43	34	4	6.4	SVR	3	259	176		105	1	2	15	-
65	64	F	IFN free	6480	15.3	17.9	1.1	4.7	83.2	35	43	8	7	SVR	7	384	301	SVR	1323	1	1	20	-
66	62	M	IFN free	3290	13.5	11.2	0.6	3.7	88.1	36	40	11	4.4	SVR	5	468	301	SVR	155	1	2	20	-
67	59	M	IFN	6240	14.8	10.4	0.9	4.1	96.3	35	53	27	5.8	SVR	11	946	774	SVR	464	1	1	10	-
68	64	F	IFN free	4610	12.6	6.9	1.1	3.4	57.9	55	46	72	5.9	non SVR		519	426	non SVR	1485	1	2	5	-
69	79	M	IFN free	5640	11.3	11.3	0.5	3.3	87.1	32	29	8	5.2	SVR	4	339	172	SVR	182	≧3	4	14	＋	502	155
70	70	F	IFN free	4190	12.1	11.1	1.1	3.7		61	50	13	5.6	SVR	7	732	565	SVR	1021	1	1	20	-
71	71	F	IFN free	2510	9.6	8.8	1	3.3	93	53	25	5	5.8	SVR	4	582	415	SVR	76	2	1	10	-
72	57	M	IFN free	5870	7	8.6	0.3	3	85.4	31	23	8	5.8	SVR	7	431	264	SVR	1091	1	1	11	＋	1464	208
73	73	F	IFN free	3710	4.3	11.6	0.6	3.2	82	39	26	3	6.5	SVR	3	337	254	SVR	237	≧3	1	18	-
74	81	F	IFN free	2440	7.6	7.6	0.5	4	67.5	27	23	5	5.6	SVR	4	546	379	SVR	1406	≧3	1	15	-
75	66	F	IFN	2640	12.5	12.5	0.8	3.9	100.1	62	73	3	5.3	SVR	3	799	631	SVR	83	1	1	7	-
76	63	F	IFN	2930	11.2	9.2	0.5	4.3	75.5	55	58	10	5.6	SVR	10	308	7	SVR	146	≧3	1	10	＋	425	0
77	67	F	IFN free	3360	12.8	5.9	0.8	3.8	85.1	43	35	32	6	SVR	25	286	203	SVR	177	≧3	7	25	＋	407	149
78	61	M	IFN free	3920	11.5	12	1.3	3.7	83.4	74	47	30	6.4	SVR	8	756	589	SVR	2023	1	1	15	-
79	81	F	IFN free	3450	13.2	22.5	0.7	4.2	116.1	89	104	7	5.2	SVR		328	245	SVR	1240	1	2		-
80	84	M	IFN free	4430	7.9	20	0.5	3.4	87.9	73	44	3	4.9	SVR	3	288	205	SVR	891	2	2	15	-
81	82	M	IFN free	2120	7	4.2	0.8	3.3	72.8	37	25	35	5.1	SVR	4	328	245	SVR	455	≧3	1	14	-
82	78	F	IFN free	3500	12.9	12.9	0.7	4.1	94	59	53	3	6.4	SVR	3	302	219	SVR	121	1	1	40	＋	302	100
83	60	M	IFN free	3790	13.8	4.1	2.5	3.7	46	38	25	6	5.2	SVR	5	256	173	SVR	93	2	1	25	-
84	78	F	IFN free	3600	14.4	8.8	1.1	4.6	83.7	36	31	26	6.3	non SVR	28	344	177	non SVR	83	≧3	3	20	＋	292	44
85	58	F	IFN	4210	13.2	7.8	1.5	3.7	60	76	55	365	6.6	SVR	33	1014	846	SVR	453	1	3	10	＋	1439	820
86	78	F	IFN free	3820	12.9	11.5	0.8	4.3	87.1	70	82	8	6.1	SVR	4	441	274	SVR	1235	1	1	15	-
87	73	M	IFN free	7040	15.3	11	1.1	3.9	69.7	48	47	42	6.3	SVR	27	218	135		93	1	1	24	＋	236	62
88	63	F	IFN free	2970	10.9	8.3	0.7	3.5	74.2	52	37	20	6.5	SVR	8	694	527	SVR	327	2	1	19	-
89	70	F	IFN free	4930	14.8	12.2	0.5	4.2	94	46	48	4	5.8	SVR	3	309	226	SVR	888	1	1	22	-
90	65	M	IFN free	3530	13.5	4.9	3.1	2.8	51.8	47	25	15	6.1	SVR	9	238	155	SVR	245	1	1	14	＋	481	155
91	55	M	IFN	3670	19.4	9.4	1	4.4		37	44	6	4.5	SVR	5	3617	3449	SVR	131	1	1	14	＋	2602	2305
92	64	M	IFN free	3470	15.5	7.7	0.6	4.2	102.5	162	217	344	5.5	SVR	19	280	197	SVR	84	1	3	20	＋	166	1
93	67	M	IFN free	3640	14.5	12.2	0.6	3.9	74.2	30	19	5	6.1	SVR	3	441	358	SVR	84	1	4	15	-
94	78	M	IFN free	4190	13.6	7.2	1.1	4.1	95.1	30	27	7	6.6	SVR	4	574	407	SVR	77	≧3	1	15	-
95	81	F	IFN free	5000	12.4	11.8	0.5	4.5	90.9	38	19	25	6.5	SVR		490	323	SVR	840	1	1	15	-
96	66	F	IFN free	3070	11.9	9.7	1.2	4	71.5	65	49	8	6.1	SVR	3	714	547	SVR	150	2	1	10	-
97	64	F	IFN	2940	12.1	7.2	1.9	3.8	74.1	59	40	8	6.5	non SVR	6	538	293	non SVR	523	1	1	18	＋	1005	239
98	51	M	IFN	6110	12.7	13.7	1.8	2.7	63.7	116	67	37	7.2	non SVR	7	1026	858	non SVR	377	1	1	40	-
99	53	M	IFN free	5500	12.7	14.8	1.8	2.7	72.8	66	42	8	6.4	SVR	4	330	247	SVR	1073	1	1	40	＋	1219	65
100	72	F	IFN	4360	14	13.3	0.8	5	84.5	42	43	4	6.6	SVR	4	911	743	SVR	503	1	1	30	-
101	74	M	IFN free	7340	15	7.8	1.7	4.5	83.2	40	36	6	6.2	SVR	5	344	261	SVR	288	1	1	17	-
102	65	F	IFN free	6060	12.2	5.4	1	3.2	64.5	106	97	197	5.7	SVR	28	386	303	SVR	471	2	1	10	＋	631	79
103	76	F	IFN free	2410	11.1	14.1	0.7	3.6	83.7	57	41	6	6.9	SVR	4	567	400	SVR	94	≧3	4	10	-
104	66	M	IFN free	5910	14.9	10.6	0.6	4.1	88.5	60	60	3	6.5	SVR	3	296	213	SVR	76	2	3	9	＋	362	205
105	72	M	IFN free	6030	14.4	13.6	0.9	4.2	88.5	36	43	7	6.4	SVR	2.1	337	254	SVR	135	1	1	21	-
106	81	F	IFN free	4080	13	14	0.6	4	93.1	31	27	11	5.7	SVR	4	749	582	SVR	805	2	1	11	-
107	56	M	IFN free	2360	8.8	8	0.8	4	58.9	29	29	3	5.8	non SVR	2	451	284	non SVR	612	1	1	20	＋	1016	239
108	75	M	IFN free	3900	13.4	5.5	0.5	3.2	71.5	70	50	4	6.2	SVR	2	763	596	SVR	172	1	2	22	-
109	64	M	IFN free	5700	13.3	10.2	0.8	3.4		92	89		6	SVR	6.6	273	154	SVR	168	1	2	20	＋	236	0
110	56	M	IFN	5320	15.3	15.7	0.7	3.8		54	44	20	5.6	non SVR		668	473	non SVR	375	1	1	15	＋	1021	453
111	71	M	IFN	7300	16	19.2	0.9	4	78.5	55	57	6	3.7	SVR	4	198	30	SVR	194	1	5個以上	30	＋	305	0
112	64	F	IFN	3960	13.8	8.5	0.8	3.5	71.4	70	78	7	6.6	SVR	7	869	701	SVR	153	1	1	22	-
113	73	M	IFN free	4850	14.4	17.6	1.2	3.7	77.8	58	59	3	4.7	SVR	3	286	203	SVR	896	1	2	7	-
114	77	M	IFN free	3060	10.7	6.7	0.5	3.4	79.8	43	32	56	6.1	non SVR	38	266	183	non SVR	125	≧3	1	20	＋	362	156
115	60	M	IFN	7020	14.3	14.7	0.6	3.8		138	135	23	7	non SVR		460	201	non SVR	176	1	1	7	＋	609	176
116	80	M	IFN free	4440	11	8.5	1.1	3.4	69.3	60	49	16	4.9	SVR	9	271	188	SVR	114	≧3	1	20	＋	197	2
117	69	F	IFN free	5300	11.9	9.5	0.6	3.8	74.7	35	30	12.4	6.4	SVR	10	168	85		1469	1	1	15	-
118	82	M	IFN free	5670	13.7	16.8	0.6	4.6	88.1	54	36	4	6.5	SVR	3	434	351	SVR	245	2	1	8	＋	677	351
119	80	M	IFN free	4020	12.5	7.3	0.9	3.9	60.6	56	61	5	7	SVR	2	480	313	SVR	209	≧3	2		-
120	73	F	IFN free	4180	13.6	11.8	0.5	4.4	111.3	33	25	6	6.8	SVR	4	533	366	SVR	208	1	1	35	-
121	72	M	IFN free	4460	12.8	10.9	0.8	3.9	63.4	73	68	36	4.8	SVR	14	405	238	SVR	237	2	6	15	＋	579	177
122	59	M	IFN	6700	12.1	14.3	0.4	3.7	84.2	64	66	8		SVR	11	652	484	SVR	168	1	1	60	＋	811	477
123	57	M	IFN	3010	13.8	11.8	1.4	3.3	62.7	43	29	7	6.1	non SVR	8	925	757	non SVR	118	1	1	23	＋	869	585
124	61	M	IFN	7670	13.2	23.4	0.5	4.2	88.2	26	33	9	5.6	SVR	7	1019	536	SVR	121	2	1	25	＋	1153	551
125	55	M	IFN	5500	15.8	13.9	1	4.1	67.9	47	50	7	6.8	SVR	122	586	335	SVR	522	2	1	14	＋	1066	295
126	74	F	IFN	3570	14.5	7.3	1.1	4	67.4	77	83	39	4.7	SVR	10	735	567	SVR	126	1	2	10	＋	832	540
127	79	M	IFN free	5440	12.7	9.7	0.7	3.7	91.8	87	118	9	6.6	SVR	5	308	225	SVR	77	≧3	1	6	-
128	73	F	IFN free	4110	12.6	7.6	0.5	4.2	92	37	53	6	5.3	SVR	4	351	268	SVR	1137	1	1	30	-
129	54	M	IFN	5140	14	10.4	0.8	3.3		105	87	20	6.4	non SVR	13	1328	992	non SVR	44	1	1	16	＋	1331	953
130	69	F	IFN free	3540	11.7	6.7	1.8	3.3	57.9	41	23	3	5.1	SVR	3	428	345	SVR	324	2	1	20	-
131	67	F	IFN	3590	11.9	8.2	1.1	3.7	66.8	47	34	6	5.4	non SVR	38	400	232	non SVR	3348	1	1	20	＋	3487	0
132	77	F	IFN free	3300	10.8	9.7	0.8	3.7	103.6	53	34	13	6.7	SVR	8	253	170	SVR	265	1	2	10	-
133	66	M	IFN free	5300	15.9	19.4	0.9	4.4	101.1	32	3.7	4	6	SVR	4	286	203		1631	2	1	20	-
134	61	M	IFN	5880	14.8	16.7	0.7	4.3	94.9	38	50	14	6.2	non SVR	8	296	44	non SVR	119	1	1	9	＋	370	1
135	73	M	IFN free	5090	14.5	11.9	0.8	4.7	88.5	27	21	10	6.4	non SVR	7.4	319	236	non SVR	34	2	1	15	-
136	68	M	IFN	5080	14.5	12.7	0.5	4.3	88.1	18	16	11	5.3	SVR	9	981	813	SVR	135	1	4	21	-
137	65	F	IFN free	2370	12.7	3.6	0.7	4.2	88.5	191	124	8	6.8	SVR	5	385	302	SVR	321	1	1	10	-
138	55	M	IFN free	6690	13.3	7.2	1.5	3.5	70.3	62	50	28	6	SVR	9	756	589	SVR	700	2	2	18	-
139	77	F	IFN free	3000	13	14.7	0.6	3.6	93	80	89	12.2	7	non SVR	5.3	643	518	non SVR	405	1	1	23	-
140	67	F	IFN free	1600	12.4	2.3	1.7	3.5	68	111	36	928.3	5.9	SVR	14.5	566	398	SVR	912	1	1	15	-
141	59	M	IFN free	3300	14.4	14.5	1.4	4	86	127	96	11.8	6.5	SVR	5.7	539	372	SVR	1141	1	1	21	-
142	74	M	IFN free	4000	14	9.5	1.1	3.1	84	75	62	28.5	7	SVR	5.5	593	426	SVR	261	2	2	16	-
143	65	F	IFN free	3200	11.7	6.6	1	3	45	89	95	128	5	SVR	5.4	537	370	SVR	121	≧3	1	15	-
144	72	F	IFN free	2800	9.9	10.6	1	2.9	63	52	33	19.8	5.4	SVR	12.1	571	404	SVR	217	1	1	17	-
145	52	M	IFN free	9300	15.2	6.8	0.5	3.8	93	108	108	66.7	6	SVR	8.7	637	470	SVR	205	1	1	17	-
146	82	M	IFN free	36000	13.6	48.1	0.5	4.2	72	25	19	2.4	6	SVR	2.5	168	85	SVR		1	1	20	-
147	73	F	IFN free	4400	14.2	10.1	0.8	4.2	84	71	73	184.9	5.8	SVR	18.8	255	172	SVR	376	2	1	9	-
148	65	F	IFN free	7600	14.7	10.9	0.8	3.9	84	164	169	70.5	5.7	SVR	8.2	168	85	SVR	15	1	1	20	-
149	80	F	IFN free	5100	11.8	12.5	0.8	3.7	92	34	24	3.6	6.2	SVR	4.8	253	170	SVR	2482				-
150	76	M	IFN free	4700	12	9.7	0.6	3	64	107	77	19.4	5.3	SVR	6.1	168	85	SVR	429	1	1	13	-
151	74	F	IFN free	5500	13.3	16.3	0.4	3.4	91	46	36	7.7	4.2	SVR	6.8	253	170		1225	1	3	25	-
152	76	F	IFN free	2900	12.3	5.8	0.7	3	86	78	72	115.9	5	non SVR	11.6	317	234	non SVR	862	1	2	23	＋	972	29
153	75	F	IFN free	3400	12.8	11.1	1.8	3.7	68	77	53	35.9	6	SVR	6.3	636	468	SVR	29	2	2	15	＋	223	28
154	79	M	IFN free	1900	9.1	3.5	0.8	3.4	59	63	43	8.8	6.1	SVR	10	456	316	SVR	69	2	1	5	＋	439	232
155	74	M	IFN free	3000	13.2	10.4	0.9	3.4		75	50	9.9	6	SVR	4.9	638	470	SVR	279	1	2	18	＋	659	214
156	58	M	IFN free	9000	13.4	29.1	0.4	4	80	31	28	5.3	6	SVR	4.4	642	475	SVR	121	1	1	25	＋	754	468
157	79	M	IFN free	2800	12.2	10.6	1.5	3.5	66	92	58	8	4.8	SVR	7.4	169	86	SVR	443	≧3	1	15	＋	553	29
158	69	M	IFN free	3000	12.6	7.6	1.3	3.4		83	64	2.5	6	SVR	2.2	309	225	SVR	463	≧3	1	17	＋	635	90
159	70	M	IFN	3200	14.7	19.3	0.8	4.1		23	21	6.6	7	SVR	5	743	575	SVR	2313	1	1	22	-
160	73	F	IFN	3800	12.9	16.2	0.4	4.8		41	37	2.3	5.9	SVR	3.3	967	799	SVR	2668	1	1	13	-
161	68	F	IFN free	3200	13.3	6.7	1.7	2.9	90	84	42	19.6	6.1	SVR	5.2	546	378	SVR	2856	1	1	20	-
162	78	M	IFN free	3400	15.2	9.8	1.1	3.8	73	38	30	5.9	6.7	SVR	3.1	712	544	SVR	1950	≧3	1	9	-
163	62	M	IFN free	6600	14.5	12.6	0.8	4	103	48	57	17.3	6.3	SVR	47	631	463	SVR	370	2	2	17	-
164	81	M	IFN free	5200	11.1	15.8	0.5	3.6	80	89	67	24.9	6.5	SVR	8	693	525	SVR	1309	1	3	20	-
165	83	M	IFN free	5300	14.1	12.7	1	4.4	91	32	22	10.6	5.4	SVR	10.1	331	247	SVR	188	1	1	18	-
166	79	F	IFN free	1600	10.7	6.6	1	3.6	68	62	31	4.4	6	SVR	6.4	412	328	SVR	395	≧3	2	15	-
167	56	F	IFN free	2100	12.3	7	0.9	3.6	78	58	55	17	6.4	SVR	4.8	336	252	SVR	1222	2	1	20	-
168	62	M	IFN free	4300	13.6	8.4	0.9	3.6	70	50	54	14.2	5.8	SVR	10.8	383	299	SVR	843	2	1	20	-
169	68	M	IFN free	7000	14.2	14.2	0.8	3.9	68	48	39	21.8	5.8	SVR	7.9	327	243	SVR	235	1	1	25	-
170	83	M	IFN free	4300	11.6	9.4	0.7	3.5	69	58	45	15.7	5.9	SVR	6.8	351	267	SVR	45	1	1	11	-
171	80	F	IFN free	3300	10.8	8	0.7	3.4	72	29	17	6.7	4.9	SVR	5.8	372	288	SVR	219	≧3	2	15	-
172	81	M	IFN free	4200	15.2	14.1	0.6	4	74	79	103	10.7	5.6	SVR	8.9	322	238	SVR	2361	1	1	15	-
173	84	M	IFN free	3700	12.9	7.2	0.6	2.8	91	45	33	8.8	5	SVR	5.9	257	173	SVR	172	≧3	7	24	-
174	78	F	IFN free	1400	8.4	4.7	0.5	3.5	79	43	40	5.2	6	SVR	3.8	392	275	SVR	59	≧3	1	14	-
175	66	F	IFN free	6500	14.6	10.8	0.4	3.4	77	76	90	17.8	5.7	SVR	5.9	253	169	SVR	184	1	1	32	-
176	81	F	IFN free	6600	12.1	21.2	0.3	3.9		57	48	3.8	6.2	SVR	3.5	392	308	SVR	1675	1	1	15	-
177	83	M	IFN free	2900	13.8	7	0.5	3.9	75	33	21	5.1	3.4	SVR	5.8	477	393	SVR	1094	2	1	13	-
178	75	F	IFN free	5200	11.6	16.4	0.4	3.6	84	34	17	4.8	6.8	SVR	6.1	427	343	SVR	927	2	1	14	-
179	60	M	IFN	4400	13.6	8.8	0.8	3.3	72	41	40	14	6.7	non SVR	13.9	951	783	non SVR	275	2	1	20	-
180	61	F	IFN free	5300	14.1	8.3	1.3	3.3	71	73	64	340.9	6.5	SVR	17.9	483	315		132	1	1	9	-
181	69	M	IFN free	3500	14.5	7	1.1	4	70	48	30	6.1	4	SVR	9.8	176	92		181	2	2	30	-
182	58	M	IFN	5000	14.3	9.5	0.9	3.2		67	70	16	6.4	non SVR	8.6	1721	1560	non SVR	694	1	1	20	＋	1125	272
183	72	M	IFN	5600	15.8	13.9	0.6	4.3	98	24	31	12.3	6.7	SVR	14.7	960	792	SVR	1218	1	2	34	＋	1396	12
184	74	M	IFN free	4900	14.3	12.7	0.6	4.1	80	48	36	12.7	6.5	SVR	5.7	749	581	SVR	108	2	1	10	＋	281	7
185	81	F	IFN free	5500	12.8	14.3	0.7	3.3	77	44	24	20	5.6	SVR		726	601	SVR	199	≧3	1	9	＋	309	0
186	88	M	IFN free	4700	12.5	10	0.3	4.7	93	32	36	26	3.8	SVR	41.1	714	546	SVR	260	1		50	＋	433	7
187	78	M	IFN free	4000	12.2	8.7	0.5	4.2	71	37	22	16.3	6.5	SVR	15	686	518	SVR	486	1	2	22	＋	757	105
188	62	F	IFN free	4200	13.6	14	0.6	4.1		34	36	16.3	4.2	SVR	6.3	657	489	SVR	1298	1	1	14	＋	1813	349
189	80	M	IFN free	5200	12.2	8.5	1.5	3.3	84	116	100	23	6.6	SVR	14.1	351	267	SVR	120	≧3	5個以上	8	＋	441	239
190	64	M	IFN	3300	12.8	9	0.7	3.3	84	52	52	30.5	7.4	non SVR	43.5	545	448	non SVR	161	1	3	20.5	＋	307	51
191	79	M	IFN	5200	14.7	18.9	0.8	3.8		51	57	15	6.2	non SVR	134	357	231	non SVR	226	1	1	42	＋	351	1
192	70	M	IFN	4700	15	13.2	0.5	3.7		43	56	16.1	7.1	non SVR	9.3	1693	1525	non SVR	485	1	2	34	＋	1396	745
193	73	F	IFN free	4900	11.3	10	0.4	3.9	81	23	12	52.9	6	SVR	53.8	459	375		361	1	2	20	＋	587	144
194	65	M	IFN free	3700	10.4	13.2	0.9	3.8	85.7	55	55	13.65	5.5	SVR		618	450	SVR	609	2	1	18	-
195	66	M	IFN free	3600	14.6	13.1	0.3	4	96.2	36	53	5.7	4.2	SVR	4	623	455	SVR	1179	≧3	1	14	-
196	67	M	IFN free	2200	9.3	8.4	1.47	3.2	56.6	38	21	7.4	6	SVR	6	300	216	SVR	235	1	1	10	-
197	55	M	IFN free	5200	15.8	15.6	0.81	4.4	94	56	63	4.9	5.8	SVR	3.6	310	247	SVR	156	1	2	19	-
198	70	M	IFN free	4200	14.1	9.7	0.8	3.4	66.2	36	27	12.2	4.4	SVR	8.95	336	252	SVR	2417	1	1	11	-
199	66	M	IFN free	2800	15.9	12	0.8	4	78.2	61	68	20.4	4.4	SVR	10.9	569	401	SVR	547	1	1	50	＋	1030	317
200	63	F	IFN free	5900	13.5	15.6	1.3	4.3	87.4	40	28	3.8	5.8	SVR	1.7	583	415	SVR	1224	1	1	10	＋	1551	161
201	69	M	IFN	4890	14.4	10.7	0.9			30	31	3	7.4	SVR	2.3	990	822	SVR	906	2			-
202	60	M	IFN	7360	13.8	18.6	0.7			27	23	4.2	7.1	SVR	2.9	953	904	SVR	759	2			-
203	53	M	IFN free	2090	13.2	6	1.4	3.9	81	103	75	74.8	6.4	SVR		667	500	SVR	1488	1			-
204	72	F	IFN free	1840	11.7	12.9	1.4	3.6	94	56	46	11.3	7.1	SVR	14.9	456	289	SVR	218	≧3			-
205	79	M	IFN free	4480	14.6	6.3	1.2	4	82	24	18	4.3	6.4	SVR	4.2	702	535	SVR	5038	1			-
206	68	M	IFN free	5570	15.3	17.6	1.1	4.2	74	58	70	11.7	5.5	SVR		674	507	SVR	616	1			-
207	74	F	IFN free	2600	11.3	4.8	1	4.2	89	36	24	6.1	6.6	SVR	5.8	701	534	SVR	1155	1			-
208	79	F	IFN free	3610	12.5	6.4	0.9	4.2	90	62	74	9	3.5	SVR	7.5	548	381	SVR	126	≧3			-
209	71	M	IFN free	8800	14.9	15	0.8	4.4	96	71	82	8.2	6.6	SVR	4.6	470	303	SVR	333	1			-
210	70	M	IFN free	7300	10.4	27.6	0.8	4	85	38	35	3.5	2.8	SVR	1.8	750	583	SVR	696	1			-
211	65	M	IFN free	5430	16.1	12.4	0.7	4.3	103	31	41	11.2	5.5	SVR	7.9	619	452	SVR	202	1			-
212	75	F	IFN free	7110	13.6	27.2	0.7	4.1	73	66	54	9.6	6	SVR	5.3	745	578	SVR	303	2			-
213	74	M	IFN free	3250	14.8	13.8	0.7	4.1	100	51	47	31	6.1	SVR	8.7	665	498	SVR	1020	2			-
214	68	M	IFN free	2480	13.8	6.8	0.7	3.7	105	41	40	4.7	6.8	SVR		591	424	SVR	1938	1			-
215	69	M	IFN free	6500	16.7	27.4	0.6	4.3	99	21	27	8.8	6.7	SVR	5.8	672	505	SVR	716	1			-
216	72	F	IFN free	4700	11.9	10.2	0.6	3.6	106	61	51	35.7	6.3	SVR	19	667	500	SVR	100	2			-
217	74	F	IFN free	4810	12.5	10.1	0.5	4.1	110	58	56	14.3	5.7	SVR	5.3	696	523	SVR	147	≧3			-
218	78	F	IFN free	2270	11	8	0.5	3.9	103	113	90	6.1	6.5	SVR	3.8	513	346	SVR	185	2			-
219	78	F	IFN free	4460	12.9	10.9	0.4	3.6	97	35	24	10.9	6.6	SVR	6.5	695	528	SVR	479	≧3			-
220	74	M	IFN free	9350	12.1	16.7	0.3	3	96	74	61	7.3	6.2	SVR	4.1	502	335	SVR	242	≧3			-
221	74	F	IFN free	2940	13.9	8.3	1.2	4.6	110	41	27	2.8	6.5	SVR	2.7	301	218	SVR	614	1			-
222	73	M	IFN free	3050	11.8	6.3	1.2	2.6	71	72	93	118	6.3	SVR	24.9	318	235	SVR	1126	1			-
223	65	M	IFN free	5040	14.6	11.2	0.9	4.3	92	55	76	3.5	6.3	SVR	2.6	338	255	SVR	98	1			-
224	81	M	IFN free	5350	11.9	9.7	0.6	2.9	72	58	49	23.2	5.7	SVR	14.7	274	191	SVR	918	1			-
225	75	M	IFN free	5880	14.1	8.1	0.4	3.9	87	46	72	2.1	6.1	SVR	2.3	351	268	SVR	390	1			-
226	69	M	IFN free	4710	12.1	21	0.7	4	98	86	89	7.1	5.8	SVR	4.3	337	254	SVR	176	1			-
227	75	M	IFN free	3480	13.2	13.8	0.7	3.7	70	73	112	34	5.7	SVR	8.4	416	333	SVR	1254	1			-
228	80	M	IFN free	5220	13.9	10.7	0.7	3.6	82	82	62	6.1	5.2	SVR	3.6	387	304	SVR	409	≧3			-
229	72	M	IFN free	4380	12.8	24.8	0.6	4.4	105	58	79	6.2	5.4	SVR	4.6	302	219	SVR	59	1			-
230	71	F	IFN free	4490	11	7.2	0.6	4.1	83	79	58	10.2	6.9	non SVR	3.4	733	566	non SVR	627	1			-
231	77	M	IFN free	3000	12.3	6.4	0.9	3.8	105	58	44	28	5.9	non SVR	23.8	274	191	non SVR	270	≧3			-
232	62	F	IFN free	3420	14.7	11.8	2	3.2	64	57	30	64.8	6	SVR	15.8	267	184		319	1			-
233	85	M	IFN free	6230	13.5	12.4	0.6	3.4	86	58	52	8.3	4.7	SVR	7.4	240	157		574	1			-
234	72	F	IFN free	1730	15.7	11	0.5	4.6	100	69	88	10.2	5.1	SVR	5.7	205	122		416	2			-
235	70	F	IFN free	2740	11.4	10.3	0.7	3.4	111	42	33	39.2	6	non SVR		616	547	non SVR	257	≧3			＋	384	60
236	63	M	IFN free	3190	12.5	6.2	1.6	3	85	163	94	311.5	5.9	non SVR	23	674	598	non SVR	318	≧3			＋	407	15
237	74	M	IFN free	3010	11.5	5	1.1	3.3	69	120	119	74.9	6	SVR	6.1	443	360	SVR	234	2			＋	260	0
238	57	M	IFN free	4810	15.6	7.6	1	3.8	79	47	60	27.9	6.7	SVR		688	521	SVR	31	2			＋	274	78
239	67	F	IFN free	3060	14.1	5.8	1.6	3.4	64	69	54	157.4	6.5	SVR	44.2	703	536	SVR	142	≧3			＋	302	0
240	66	M	IFN free	2550	10.8	9.2	0.4	4.3	84	39	21	5.5	6.1	SVR	4.4	723	556	SVR	157	≧3			＋	386	64
241	77	F	IFN free	2930	11.7	6.3	0.6	3.9	94	68	79	8.4	6.5	SVR	4.4	611	444	SVR	150	2			＋	506	191
242	80	F	IFN free	3520	12.9	5.9	1.4	3.6	70	113	82	244.3	6.3	SVR	140.5	680	513	SVR	134	≧3			＋	560	261
243	76	M	IFN free	6240	11.4	18	0.5	4.1	74	32	19	4.4	6.9	SVR	3.5	737	570	SVR	101	≧3			＋	581	315
244	66	F	IFN free	5850	8.8	39.1	1.1	3.4	84	34	20	4	6.1	SVR	4	602	435	SVR	436	2			＋	763	162
245	73	M	IFN free	5640	14.7	8.7	1.7	4.6	73	77	88	7.1	5.7	SVR	3.4	681	514	SVR	424	2			＋	772	183
246	76	F	IFN free	5330	12.7	13.4	0.9	3.7	94	86	68	116.6	5.6	SVR		537	509	SVR	767	2			＋	798	5
247	71	M	IFN free	3650	13.5	7.9	0.5	3.7	83	115	100	25.4	6.3	SVR	5	632	465	SVR	1080	2			＋	1528	283
248	74	F	IFN free	2770	12	5.4	1.4	3.7	71	68	44	22.7	5.6	SVR	8.7	551	384	SVR	1008	1			＋	1532	359
249	78	M	IFN free	2960	12.6	8	1.1	3.1	76	94	66	7.7	6.3	SVR	3.6	681	514	SVR	1361	1			＋	1751	225
250	70	M	IFN free	3120	13.5	5.2	0.9	3.4	74	112	113	217.8	6.5	SVR	12.3	723	556	SVR	2982	2			＋	3346	199
251	63	M	IFN free	3480	14	3.5	1.9	3.1	62	69	29	6.4	6.4	SVR		689	522	SVR	4160	1			＋	4319	0
252	59	M	IFN free	2410	13.1	5.1	0.9	3.5	70	98	87	37.5	5.8	SVR	12.8	273	190	SVR	40	≧3			＋	157	36
253	72	F	IFN free	3820	12.7	10.3	2	3.2	67	94	74	89.8	5.1	SVR	87.2	317	234	SVR	101	≧3			＋	183	1
254	57	M	IFN free	6160	14.2	9.8	0.4	4.3	96	22	26	4	6.3	SVR	2.9	366	283	SVR	338	1			＋	539	120
255	74	M	IFN free	4180	12.9	5.9	1.8	3.2	68	36	24	44.2	4.1	SVR	27.7	324	241	SVR	416	≧3			＋	689	192
256	75	F	IFN free	4320	15.7	13.4	0.5	4.4	82	35	34	14.8	5.9	non SVR	12.5	658	639	non SVR	404	2			＋	696	275
257	76	F	IFN free	3230	12.9	4.1	1.6	3.6	92	83	78	395.9	6.6	SVR	36.1	206	123		128	≧3			＋	189	0
258	77	M	IFN free	2880	12.4	4.8	1.8	3.5	63	81	46	20.9	6.1	SVR	10.9	317	234		154	1			＋	273	38
259	72	F	IFN free	2270	11.3	3.8	1.8	2.8	60	42	20	5	5.3	SVR	7.4	311	228		642	1			＋	829	106
260	73	F	IFN free	3300	11.8	6.9	0.54	4.1		58	63	21.9	6.7	SVR	7.4	428	260	SVR	1459	≧3	1	8	-
261	57	M	IFN free	3900	15	14.2	0.96	4.3		87	86	37.6	6.8	SVR		267	99		156	1	1	21	-
262	65	M	IFN free	3100	13.1	5.7	0.73	4		43	51	5	6.5	SVR	2.5	296	128		59	2	1	16	-
263	74	M	IFN free	4900	10.2	15.6	0.54	3.9		22	13	4.2	6.5	SVR	1.6	362	194		213	≧3	1	25	-
264	54	M	IFN free	3900	14.8	10	0.46	3.7		88	107	403	6.7	SVR	4510	407	239	SVR	116	≧3	1	10	＋	168	0
265	64	F	IFN	7900	13.5	12.3	0.6	3.8	99		47	16.2	5.9	SVR	12.2	822	655	SVR	1692	1	1	12	-
266	77	M	IFN	5100	13.4	12.5	0.5	4.4	56		15	1.1	5.8	SVR	1.9	819	652	SVR	239	1	3	66	-
267	68	M	IFN	4000	9.7	20.2	0.4	4.4	72		16	3.1	6.3	SVR	2.3	817	639	SVR	10	≧3	1	11	-
268	72	M	IFN free	4400	14	5.5	1	4.2	81		85	6.3	5.3	SVR	4.7	239	152	SVR	468	≧3	2	14	-
269	78	F	IFN free	7700	11.7	7	1	3.4	81		55	10.6	5.9	SVR	7.4	175	92	SVR	137	2	1	11	-
270	87	F	IFN free	5000	12.4	19.8	0.9	4.3	81		20	0.8	5.9	SVR	1	189	106	SVR	1077	1	1	12	-
271	87	M	IFN free	5100	11.6	13	0.8	3.6	89		22	2.3	6.4	SVR	1.6	242	156	SVR	1237	1	1	11	-
272	71	F	IFN free	4500	14	16.2	0.7	4.1	79		100	10.7	5.8	SVR	7.4	214	131	SVR	69	2	2	9	-
273	83	M	IFN free	3500	12.4	16.3	0.7	3.9			32	2.1	5.8	SVR	1.8	192	109	SVR	590	1	1	11	-
274	75	F	IFN free	3100	10.2	17.2	0.6	4.1	87		42	4.1	6.2	SVR	3.7	289	206	SVR	1644	2	1	19	-
275	71	F	IFN free	7700	11.7	10.1	0.6	3.8	71		23	7.4	6.6	SVR	8.5	259	176	SVR	768	1	1	9	-
276	79	M	IFN free	3500	13.7	6.9	0.6	3.7	55		49	13.5	6.3	SVR	7.9	237	154	SVR	888	1	1	8	-
277	77	M	IFN free	4200	13.1	15.1	0.6	3.5	79		44	4.2	6.4	SVR	4.3	166	83	SVR	1780	1	1	14	-
278	83	M	IFN free	4000	13.5	8.6	0.5	3.7	80		28	9.8	5.3	SVR	7.5	171	88	SVR	757	1	1	10	-
279	80	F	IFN free	2000	8.1	9.4	0.5	3.4	68		12	1.5	2.8	SVR	2	275	192	SVR	2545	2	1	17	-
280	84	F	IFN free	2700	11	9.8	0.5	2.9	82		106	9	6.2	SVR	3.6	215	132	SVR	22	≧3	1	8	-
281	86	M	IFN free	4500	11.7	8.3	0.4	4.2	90		75	6	6.2	SVR	5.1	189	106	SVR	267	1	1	16	-
282	85	F	IFN free	5000	9.3	11.8	0.4	3.5	86		40	5.5	7.4	SVR	3.5	168	85	SVR	182	2	2	13	-
283	83	F	IFN free	4200	8.8	16.6	0.3	3.9	95		13	1.8	5.8	SVR	1.6	178	95	SVR	858	1	1	35	-
284	71	F	IFN free	3400	10.8	16.5	0.3	3.5	73		47	16.9	5.8	SVR	14.7	197	114	SVR	74	1	1	12	-
285	54	M	IFN free	3700	13.5	9.5	0.6	3.6	80		105	2.5	4.6	SVR	2.5	295	205	SVR	84	2	2	18	-
286	84	F	IFN free	4500	12.2	16	0.3	3.6	85		13	1.9	6.9	SVR	2.6	168	85	SVR	186	≧3	1	10	-
287	69	F	IFN	3500	11.3	10.6	0.7	3.8	69		47	17.2	6.6	non SVR	15.8	888	727	non SVR	134	1	1	9	-
288	57	M	IFN	5000	13.2	18.8	0.7	3.8	77		180	4.7	5.7	SVR	10	813	639	SVR	35	1	2	12	＋	378	171
289	71	M	IFN	3100	11.6	8.1	1.2	4.3	68		163	7.3	5.9	SVR	11.5	785	617	SVR	33	2	1	10	＋	550	351
290	60	M	IFN free	3300	12.2	8.7	0.9	2.9	80		59	10	6.5	SVR	5.4	386	303	SVR	341	2	4	11	＋	669	247
291	80	F	IFN free	2500	11.5	6	0.4	2.6	86		41	4.4	5.8	non SVR	3.7	386	341	non SVR	134	1	1	14	＋	420	243
292	62	M	IFN free	7710	15.6	6.3	0.9	3	74.5	53	50	8.7	6.3	SVR	4.9	316	232	SVR	560	1	2	10	-
293	82	F	IFN free	3110	12.7	3.6	1.7	4	57.2	47	59	10.6	6	SVR	5.5	487	319	SVR	468	1	2	37	＋	915	281
294	83	M	IFN free	3370	10.5	6.2	1.2	3.4	77.2	49	37	5	5.3	SVR	1.9	550	382	SVR	1235	1	1	25	＋	1615	214
295	58	M	IFN free	5070	13	5.3	1.6	3.3	63.1	83	74	38.2	5.9	SVR	10.8	269	185	SVR	148	≧3	1	12	＋	269	39
296	48	F	IFN free	4270	8	8.6	0.9	2.9	88.4	79	82	2	4.6	SVR	2	335	251	SVR	196	2	1	43	＋	413	135
297	51	M	IFN	4740	15.3	14.6	0.5	4.3	100	49	44	5	6	SVR	6	617	450	SVR	162	1	2	35	-
298	70	F	IFN free	3460	12.4	9.9	0.9	3.8	90	28	40	50	5	SVR	7	582	414	SVR	280	2	1	20	-
299	54	M	IFN free	3360	16.3	4.8	0.9	3.6	123	69	70	29	6.9	SVR	13	547	365	SVR	692	1	1	20	-
300	51	M	IFN free	4070	14.3	10.5	0.8	3.6	74	59	56	2	5.7	SVR	2	714	546	SVR	737	2	1	20	-
301	76	F	IFN free	5540	12.4	18	0.7	4	100	23	12	3	6.7	SVR	2	361	186	SVR	3005	1	1	13	-
302	73	M	IFN free	3880	12.9	14	0.7	4	77	55	50	5	6	SVR	4	666	484	SVR	423	1	1	25	-
303	67	M	IFN free	6730	12	9.5	1.1	3.4	70	27	17	5	4.5	SVR	4	279	195	SVR	303	≧3	1	10	-
304	86	F	IFN free	4090	12.3	8.9	1	4		63	45	9	6	SVR	5	344	260	SVR	4123	1	1	17	-
305	70	F	IFN free	3850	13.9	10.7	0.7	4		48	44	32	6.7	SVR	6	255	171	SVR	3100	≧3	1	10	-
306	67	M	IFN free	4910	11.4	13	0.7	3.7	78	29	27	3	3.8	SVR	3	303	219	SVR	684	1	1	25	-
307	64	M	IFN free	6160	13.9	9.2	1.1	3.9	91	77	78	60	5.2	SVR	15	357	273	SVR	1969	1	1	30	-
308	68	F	IFN free	4660	10.5	11.4	0.9	3.3	77	102	59	9	5.4	SVR	7	358	274	SVR	454	1	1	12	-
309	74	M	IFN free	4590	15	28.3	0.8	4.8		26	42	4	7.1	SVR	4	349	265	SVR	2774	1	1	12	-
310	72	F	IFN free	2920	11.9	11	1.1	3.9		73	87	20	6.3	SVR	9	183	99		97	1	1	13	-
311	74	F	IFN free	3650	10.8	19	0.7	4.2	96	38	23	4	6.4	SVR		212	128		514	1	1	10	-
312	79	F	IFN free	4440	13.5	13.3	0.8	4.2	88	89	97	5	4.3	SVR	5	190	106		260	1	1	26	-
313	78	M	IFN free	2890	13.9	7.2	1.9	3.5	61	95	69	34	6.1	SVR	45	533	368	SVR	219	1	1	10	＋	413	31
314	72	M	IFN free	2980	13.7	5.6	1.3	4.1	81	64	55	4	6.6	SVR	3	643	476	SVR	674	1	1	20	＋	1134	295
315	67	M	IFN free	4450	12.1	6.5	1.8	3.3	70	45	28	10	6.3	SVR	6	288	204	SVR	2319	2	1	20	＋	2442	41
316	78	F	IFN free	1860	10.5	2.2	0.8	3.3		71	44	25	6	SVR	20	312	228	SVR	1975	1	1	15	＋	2282	225
317	69	F	IFN free	2510	13.3	5.6	2.6	3.5	66	76	65	132	5.8	SVR	101	217	133		194	≧3	1	14	＋	386	110
318	67	F	IFN free	3540	9.8	17.4		4		56	47	5	5.3	SVR	4	351	183	SVR	601	≧3			-
319	70	F	IFN free	4550	12.8	12.4	0.8	3.2		68	43	21	6.7	SVR		191	107	SVR	736	1			-
320	67	M	IFN free	5840	13.2	11.1	0.7	4.5		36	50	4	6.4	SVR		232	148	SVR	1820	1			-
321	80	M	IFN free	3980	13	8.9	0.7	3.7		25	22	3	4.4	non SVR	3	274	190	non SVR	471	2			＋	580	27
322	65	M	IFN	5500	15.6	16	0.7	4.1	100	31	28	5.7	6.9	SVR	4.8	1360	1193	SVR	762	1	1	16	-
323	66	M	IFN	5800	11.1	11.9	0.4	3.8	87	41	28	5.6	7.4	SVR	3.5	1464	1297	SVR	368	1	1	11.9	-
324	83	M	IFN free	3550	14.6	11.4	0.7	4	88	143	95	56.7	6.4	SVR	10.5	259	175	SVR	582	1			-
325	61	M	IFN free	4080	14.9	18.9	1.2	3.5	101	24	24	5.4	5.9	SVR	3.4	331	247	SVR					-
326	83	F	IFN free	2270	11.3	5	0.7	3.7	93	53	26	3.1	5.5	SVR	2.2	358	274	SVR					-
327	84	M	IFN free	4670	11.2	19.8	0.5	3.9	109	28	8	2.9	2.6	SVR	3.2	260	176	SVR					-
328	64	M	IFN free	3920	12.7	12	1.7	2.9	81	97	56	24.8	5.8	SVR	12	232	148		177	1			-
329	80	M	IFN free	2960	12	4.7	1.5	2.9	68	46	47	157.9	6.7	SVR	43.1	168	84		160	≧3			-
330	80	F	IFN free	2610	11.4	5	0.8	3.2	78	48	39	28.6	6.3	SVR	7.1	232	148		432	≧3			-
331	67	M	IFN free	2310	11	5.7	0.6	3.6	86	49	36	11	6.3	SVR	6.1	232	148		202	1			-
332	60	M	IFN	4420	14.5	22.4	1.2	3.5	96	29	24	0.6	5.6	non SVR	1.6	688	626	non SVR	245	1	1	13.5	＋	315	10
333	81	F	IFN free	2960	9.8	8.1	0.6	3.8	87	30	13	6	6.3	SVR	4	503	336	SVR	2377	2	2	60	-
334	69	F	IFN free	4850	12.7	12.9	0.9	4	82	50	64	16	5.1	SVR	10	320	237	SVR	103	1	3	11	-
335	76	F	IFN free	6370	12.8	14.4	0.8	3.6	90	27	14	5	5.5	SVR	5	313	231	SVR	2446	1	1	20	-
336	83	F	IFN free	4440	11.5	26.2	0.7	4.7	87	29	21	4	5.8	SVR	4	329	246	SVR	2614	1	1	15	-
337	80	F	IFN free	4400	11	7.4	0.5	4	78	32	21	12	6.7	SVR	6	355	272	SVR	153	1	1	26	-
338	80	F	IFN	5180	11.7	16.3	0.5	3.5	88	40	24	8	6.4	SVR	11	743	576	SVR	59	2	1	16	＋	198	0
339	76	F	IFN	3000	11.8	14.6	0.6	3.9	80	53	41	8	6.7	SVR	4	995	836	SVR	104	2	1	35	＋	271	10
340	68	F	IFN	4960	14	8.7	1	4.3	87	45	32	8	6.2	SVR	8	672	512	SVR	142	1	1	16	＋	757	457
341	66	M	IFN	4730	13.1	12.1	0.7	3.7	82	172	141	8	7.1	SVR	9	869	703	SVR	858	1	1	12	＋	1718	696
342	69	F	IFN	5530	14	14.2	0.4	4	121	39	25	13	6	SVR	9	724	529	SVR	52	1	1	22	＋	597	352
343	84	F	IFN free	6570	14.4	5	0.6	3.8	94	53	45	12	5.8	SVR	7	519	352	SVR	38	≧3	4	19	＋	554	351
344	84	F	IFN free	3280	12	6.9	0.5	3.4		151	132	76	6.1	SVR	9	496	330	SVR	1673	1	2	40	＋	1796	0
345	79	F	IFN free	3880	11.6	7.1	0.9	3.8	90	71	64	72	6.4	SVR	250	327	244	SVR	131	2	2	10	＋	218	6
346	74	F	IFN free	3390	14	14.2	0.7	4	73	51	38	11	5.9	SVR	11	349	266	SVR	274	2	1	11	＋	362	7
347	79	M	IFN free	3430	13.1	8.4	0.6	4.2	83	39	35	21	5.2	SVR	6	251	168	SVR	655	1	1	15	＋	841	105
348	65	F	IFN	4540	10.7	12.5	1.7	2.1	53	79	49	58	6.3	non SVR	163	862	812	non SVR	163	2	1	17	＋	274	63
349	65	F	IFN free	3100	12.3	8.5	0.94	4.15	74.9	59	54	67.8	6.37	SVR	6.4	357	180	SVR	694	2	1	12	-
350	66	M	IFN free	3700	12.7	12.2	0.75	3.97	-	46	39	10.2	6.87	SVR	7.6	366	197	SVR	2236	1	1	30	-
351	72	F	IFN free	3000	12.9	8.3	0.74	4.96	72.6	32	25	5.1	7.15	SVR	4	359	190	SVR	671	1	1	14	-
352	64	F	IFN free	5200	10.4	7.2	0.64	3.52	62.3	62	72	37.4	4.88	SVR	8.6	353	185	SVR	198	1	1	19.5	-
353	66	F	IFN free	4700	12.7	10	0.61	4.11	90.9	42	48	13.9	7.36	SVR	8.3	350	183	SVR	1354	1	1	10	-
354	61	F	IFN free	4500	13.5	9	0.91	3.2	74.6	163	120	131.2	6.41	SVR	12.5	175	92	SVR	1095	1	1	25	-
355	78	F	IFN free	6900	15	14.7	0.86	2.6	78.8	102	53	32.7	5.24	SVR	24.9	273	190	SVR	63	1	1	24	-
356	82	M	IFN free	2500	14.3	25.4	0.92	3.49	77.3	110	132	7.5	3.24	SVR	6	180	99	SVR	136	1	1	18.5	-
357	80	M	IFN free	3500	12.6	9.8	1.56	3.58	-	103	75	28.3	6.47	SVR	5.4	532	363	SVR					＋		349
358	74	F	IFN free	3200	11.2	7	0.5	3.8	94	28	28	4.6	4	SVR	3.6	484	430	SVR		2	2	30	-
359	60	M	IFN	4700	16.2	9.1	1.6	4	82	82	122	10.5	6.8	SVR		1470	1302	SVR	135			23	-
360	63	M	IFN free	2800	15.6	3.2	1.4	3.3	75	76	71	12.7	6.2	SVR	4.1	532	337	SVR					-
361	66	M	IFN free	2700	12.2	4.1	1.1	3.3	62	35	32	4.6	3.6	SVR	3.7	428	259	SVR					-
362	84	F	IFN free	4200	11.1	10.3	1	4.1	73	26	21	24	5.9	SVR	27	499	330	SVR					-
363	80	M	IFN free	5100	13.7	10.2	1	3.5	95	71	68	112	6	SVR	60.3	442	274	SVR					-
364	77	F	IFN free	3300	10.7	14.7	0.9	3.8	91	27	18	13	6	SVR	13	533	358	SVR					-
365	82	F	IFN free	3700	11.1	5.9	0.7	2.6	81	75	42	6	6	SVR		476	308	SVR					-
366	79	F	IFN free	3400	8.5	9.3	0.6	4	95	23	12	11	6	SVR		491	316	SVR					-
367	78	M	IFN free	4900	16	19.5	0.6	4	108	57	47	4	6.6	SVR	3.4	547	379	SVR					-
368	81	M	IFN free	2900	12.1	11.8	0.6	3.9	93	28	30	6	5.8	SVR	4	618	451	SVR					-
369	59	M	IFN free	2000	13.6	12.5	0.6	3.8	101	49	48	16	6.5	SVR	9	582	407	SVR					-
370	59	M	IFN free	2000	13.6	12.5	0.6	3.8	101	49	48	16	6.5	SVR	9	582	407	SVR					-
371	73	M	IFN free	3400	11.3	7.8	0.4	3.2	114	34	29	7.2	5.4	SVR		351	183	SVR					-
372	73	M	IFN free	5100	12.5	16.2	1.6	4.2	89	19	19	4.3	6.2	SVR	1.9	302	217	SVR					-
373	51	M	IFN free	4600	15.1	14.2	1	4	132	77	79	23.2	6.6	SVR	6.7	286	195	SVR					-
374	67	M	IFN free	2800	13.3	9.3	1	3.1	78	54	38	24.5	5.5	SVR	14.4	261	178	SVR					-
375	78	M	IFN free	5600	13.6	11.8	0.9	4.1	84	77	94	15.9	6.5	SVR	5.6	306	222	SVR					-
376	69	M	IFN free	3900	16.5	11.4	0.8	4.7	101	28	38	8	6.2	SVR	7.2	337	253	SVR					-
377	69	M	IFN free	3900	13	4.7	0.7	3.6		36	36	8.6	6.3	SVR	6.1	295	218	SVR					-
378	73	M	IFN free	2900	14.5	11.1	0.7			126	176	9.6	5.9	SVR	4	316	233	SVR					-
379	69	M	IFN free	3900	10.8	10.9	0.6	4.5	70	41	32	2.3	6.7	SVR	2	363	279	SVR					-
380	85	F	IFN free	3600	11.6	17.2	0.5			32	22	5	6	SVR	4	302	220	SVR					-
381	82	M	IFN free	4300	12.5	14.2	0.4	3.7	126	36	27	5.4	7	SVR	14.4	294	211	SVR					-
382	82	M	IFN free	3800	12.7	11.9	0.5	3.5	83	134	53	7.2	5.9	SVR	4.5	351	266	SVR					-
383	58	M	IFN free	2800	11.9	5.3	0.6	3.2	90	69	65	165	5.5	non SVR	49.4	359	275	non SVR					-
384	74	M	IFN free	2900	9.9	5.3	0.5	3.3	150	24	13	100	5.3	SVR		313	146						-
385	59	M	IFN free	3000	12.6	15.1				72	59	20.9	6.8	SVR	8.9	209	125						-
386	65	M	IFN	4400	13.7	12.5	0.7	4.1	86	75	116	3.7	5.4	SVR	1.8	903	742	SVR	194			35	＋	357	4
387	77	M	IFN free	4800	12.9	7	1.2	3.6	58	36	31	41	5.8	SVR	10	453	432	SVR					＋		29
388	79	F	IFN free	5900	13.6	11.2	1	3.8	90	35	21	9.6	5.7	SVR	5.4	512	343	SVR					＋		42
389	78	M	IFN free	3100	13.9	8.8	0.6	4.1	91	59	33	23	6.1	SVR	76.1	540	351	SVR					＋		42
390	79	F	IFN free	2500	9.8	7.6	0.6	4	90	63	40	8.6	4.7	SVR	2.9	321	237	SVR					＋		21
391	79	F	IFN free	2700	10.5	11	0.5	3.6	96	47	27	12.9	5.7	SVR	12.3	330	239	SVR					＋		35
392	77	M	IFN free	5500	13.6	17.3	0.9	4.4	102	40	31	5	6.3	SVR	4.2	253	169		740	1	1	7	-
393	79	F	IFN free	3100	12.5	10.6	0.8	4	109	58	36	8.5	6.3	SVR	7	254	170		815	1	1	11	-
394	79	F	IFN free	3700	12.4	6.9	1.2	3.6	78	99	89	46.8	5.2	SVR	10.4	191	107		157	≧3	1	13	＋	247	8
395	65	M	IFN	4800	12.6	11.7	1.3	3.6	86.7	41	31	5.6	6.5	SVR	5.1	722	547	SVR	223	1	1	10	-
396	71	M	IFN	2900	12.4	6.4	0.8	3.1	95.7	96	99	34.2	6.1	SVR	19.7	821	646	SVR	57	≧3	10	15	＋	970	740
397	60	M	IFN	4100	15.3	7.8	0.9	3.9	107.7	40	76	90.4	6.6	non SVR	23.9	977	802	non SVR	54	≧3	6	16	＋	238	11
398	77	F	IFN	2400	12.6	7.8	1	3.4	102.6	47	33	28.6	7.5	non SVR	21.7	974	827	non SVR	220	1	1	21	＋	405	40
399	62	M	IFN	6400	12.3	15.8	1.2	3.8	84.4	25	23	4.4	7	non SVR	3.8	835	784	non SVR	147	≧3	1	15	＋	943	747
400	66	F	IFN free	3900	12.4	10.6	1.07	3.5	74.5	58	40	503.4	6.2	SVR	30	365	282	SVR	613	2	1	18	-
401	74	F	IFN free	2900	14.7	5	2.31	3.8	63	69	17	11.7	5.8	SVR	8.5	113	30		625	1	2	8	-
402	62	M	IFN free	4900	14.3	10.3	1.1	3.6	68	105	132	18.9	5.9	SVR	14.2	113	30		223	1	1	18	-
403	75	F	IFN free	1400	12.4	3.4	1.3	2.7	63	57	61	30	6	SVR	10	302	218	SVR	82	1	1	21	-
404	69	M	IFN free	6900	16.1	22.6	0.6	4.2	81	55	71	4.3	6.5	SVR	4	182	99	SVR	160	1	1	25	-
405	81	F	IFN free	3100	11.9	13.1	1	4.4	67	46	30	5.4	5.9	SVR	6.2	602	435	SVR	2110	2	5	30	-
406	76	M	IFN free	2200	10.6	9.7	0.6	4		35	32	3.9	6.8	SVR	4.6	631	464	SVR	865	1	1	30	-
407	70	M	IFN free	3900	13.6	5.6	0.8	3.8	76	76	72	81.3	6.3	SVR	19.1	252	167	SVR	757	1	1	15	-
408	81	M	IFN free	8400	12.1	21.6	0.5	3.9	102	20	20	2.1	6.1	SVR	2.4	349	264	SVR	1184	1	1	30	-
409	65	M	IFN free	6000	14.3	22.4	0.3	4.6	88	21	16	5.8	7.4	SVR	4.5	357	272	SVR	786	1	1	13	-
410	77	M	IFN free	6000	15.3	13.6	6	3.9	85	57	75	82.4	5.8	SVR	25.1	168	83		63	1	1	10	-
411	74	M	IFN free	3900	13.9	10	1.4	3.3	72	62	40	17.7	6	SVR	8.5	169	84		307	1	1	17	-
412	74	F	IFN free	7100	13.6	12.6	0.9	4.2	87	42	28	3.3	6.1	SVR	1.9	210	125		620	1	1	12	-
413	60	M	IFN	3900	17	6.5	0.8	3.9	71	48	73	30.8	6.8	non SVR	15	707	575	non SVR	217	≧3	1	14	＋	376	29
414	64	M	IFN	6400	14	24.5	0.3	4.1	83	69	74	15.5	6.8	SVR	8.7	1285	1118	SVR	231	≧3	2	13	＋	702	306
415	68	M	IFN free	7500	15.6	18.8	0.5	3.6	89	159	130	25	6.5	SVR	18.4	628	461	SVR	361	2	1	15	＋	877	351
416	69	M	IFN free	3500	14.2	9.4	1.3	3.6	90	79	76	22.1	6.2	non SVR	4.4	519	379	non SVR	947	1	1	8	-
417	55	M	IFN	3400	14.4	12.9	0.7	4	98.2	34	41	5.8	5	SVR	4	840	672	SVR	1357	≧3	1	21	-
418	73	M	IFN	9200	15.9	11.9	1.5	4	86.6	44	24	10.7	6.1	SVR	5.2	651	484	SVR	165	1	1	15	-
419	66	M	IFN	4200	15.2	15.1	0.8	4	114.5	34	48	11.5	6	SVR	7.3	779	527	SVR	1597	1	1	21	-
420	63	F	IFN free	3900	13.5	7.7	1.4	3.6	105.8	126	88	8	6	SVR	4.1	636	468	SVR	268	1	1	32	-
421	72	F	IFN free	2500	12.5	4.8	1	3.6	91.3	60	53	81.1	6.3	SVR	8	571	403	SVR	342	1	1	15	-
422	79	F	IFN free	7300	13.3	20.5	0.8	3.8	89	46	32	12.1	5.2	SVR	9	339	172	SVR	315	1	1	20	-
423	62	M	IFN free	5000	14.6	10.8	0.7	3.6	110	48	55	25.1	6	SVR	5.1	578	416	SVR	481	1	1	10	-
424	83	F	IFN free	4600	10.1	13.1	0.5	3.3	99	45	34	3.1	5.9	SVR	4.4	542	391	SVR	1089	≧3			-
425	79	M	IFN free	3800	11.5	11	0.3	3.6	110	27	17	5.7	6.6	SVR	5.1	547	380	SVR	95	≧3	1	10	-
426	66	F	IFN free	3100	12.6	6.5	1.9	3.4	77	62	39	90.3	6	SVR	13.9	253	169	SVR	1942	1	1	15	-
427	66	M	IFN free	6000	13.8	10.3	0.7	3.9	113	23	17	2.9	6.9	SVR	2.7	281	198	SVR	1133	1	2	28	-
428	75	M	IFN	2400	13.9	10.1	1.2	3.9	91.3	81	79	9.2	7.4	non SVR		908	815	non SVR	413	2	1	10	-
429	69	M	IFN	3100	15.4	17.6	0.8	3.9	120	25	25	4.5	6	non SVR	3.4	960	792	non SVR	510	2	1	21	-
430	67	M	IFN free	5700	14.7	11.4	1.4	4.1	81	34	50	4.8	4	SVR	3.8	201	117		814	1	1	15	-
431	77	F	IFN free	3100	10.5	12.5	1.1	3.8	82	35	29	6.1	6.3	SVR	4.4	190	106		1342	≧3	1	15	-
432	65	F	IFN free	2600	11	8.7	0.8	3.7	100	49	31	13.9	6.7	SVR	10.9	256	172		1292	1	1	16	-
433	78	M	IFN free	7400	12.1	17.6	0.7	2.9	84	32	25	1.6	6.4	SVR	0.7	186	102		365	2	1	45	-
434	82	F	IFN free	6000	14.6	9.6	1.7	3.9	105	30	23	2.3	6.7	SVR	2.6	176	92		185	1	1	8	-
435	71	M	IFN free	4500	16.2	17	1.1	4.8	119	43	32	8.5	6.5	SVR	4.8	169	85		848	1	1	8	-
436	75	F	IFN free	2200	13.6	3.6	1.1	3.6	59	46	39	7.4	6.2	SVR	4.7	176	92		1331	2	1	18	-
437	78	M	IFN free	3800	13.9	11.4	0.8	4.7	99	24	15	4.4	6.6	SVR	3	176	92		102	≧3	1	17	-
438	51	F	IFN free	3800	10.8	6.8	0.6	3.6	82	35	18	9.7	1.5	SVR	6	170	86		1095	1	1	12	-
439	73	M	IFN free	5200	15.1	12.2	0.5	4.3	94	84	99	10.4	6.4	SVR	4.4	169	85		1374	1	2	45	-
440	77	M	IFN free	3800	11	5.2	0.5	4	87	31	25	5	5	SVR	4.3	176	92		319	≧3	1	16	-
441	64	M	IFN	2400	15.1	11	0.6	4.2		36	33	156	4.2	SVR		904	792	SVR	283	2	1	18	＋	394	1
442	64	F	IFN free	5600	10.2	17	0.5	4.2	94	68	55	7.1	5.8	SVR	4.8	584	404	SVR	58	≧3	3	15	＋	342	106
443	73	F	IFN free	2000	12.7	9	0.8	3.5	91	45	61	17.5	6.9	SVR	4.2	519	351	SVR	860	1	1		＋	1159	133
444	70	M	IFN free	3600	10.8	10.9	0.7	3.2	101.9	51	44	18.2	6.6	SVR	5	631	463	SVR	1438	2	1	8	＋	1710	106
445	71	F	IFN free	3500	13.4	5.8	1.2	3.3	72	63	47	7.6	4.7	SVR	7.1	275	188	SVR	227	1	1	13	＋	479	167
446	52	M	IFN free	2500	15.2	8.7	1	3.6	92	145	185	5.8	5.3	SVR	3.1	251	167		138	1	2	20	＋	357	137
447	55	M	IFN free	7000	14.2	10	0.5			176	189	15.3	6.2	SVR	4.8	281	113		909	1	2	14	-
448	68	M	IFN	7100	15.2	12.6				44	46	13.6			10.6	434	69	non SVR	81	1	1	32	＋	364	0
449	47	M	IFN	4500	14.7	7				177	156	135				449	106	non SVR	157	1	1	28	＋	449	0
450	75	F	IFN	3800	14	11.5				66	57	9.1				515	187	SVR	88			32	-
451	68	M	IFN	3300	15.1	11.4				48	71	5.5				442	274	SVR	216	1	2	11	＋	729	347
452	70	M	IFN	3700	13.6	15				40	28	2.9				730	413	SVR	288	1	1	20	-
453	65	F	IFN	7700	10.5	19.4				106	63	13.6			5.3	996	491	non SVR	83	≧3	1	20	＋	1476	890
454	68	F	IFN	4100	13.9	11				43	32	90.7			157	824	502	non SVR	515	3	2	18	＋	839	4
455	68	M	IFN	4200	14.6	24.1				36	46	5.4				1062	517	non SVR	244			16	＋	1257	470
456	71	M	IFN	4200	12.3	16.6				26	21	3			3	714	552	SVR	92	1	2	50	＋	245	0
457	43	M	IFN	6900	12.3	32				93	67	29.9			10	677	593	non SVR	10	1	1	15	＋	520	428
458	65	M	IFN	4000	13	10.4				78	91	10.3			18.6	956	621	non SVR	38	1	1	16	-
459	77	F	IFN	3400	13.3	17.9				43	41	9.5			2.6	1050	714	SVR	42	1	1	33	-
460	74	M	IFN	4600	13.7	17.7				73	48	20			8	1073	722	SVR	87	1	1	13	＋	346	0
461	49	M	IFN	2500	8.9	12.7				118	76	9.2				803	723	non SVR	100	1	3	18	＋	366	188
462	57	M	IFN	5300	14.4	12.1				106	187	13			45	1055	736	non SVR	190	2	2	25	＋	230	0
463	70	F	IFN	1600	10.1	5.7				44	32	25			26	875	742	non SVR	67	1	1	14	＋	185	0
464	71	F	IFN	46	13.7	10.6				63	30	8.3			4.4	1100	750	non SVR	200		1	10	＋	1286	738
465	71	M	IFN	3700	13.8	10.6				105	137	9.3			5.2	1072	755	SVR	876	2	2	18	＋	1089	0
466	73	M	IFN	5100	12.5	13.3				39	39				6	1089	760	SVR	58	1	1	35	-
467	53	M	IFN	10000	14.5	245000				84	121	4			5.7	1114	785	SVR	103	1	1	40	＋	690	260
468	78	F	IFN	5100	12.4	17.2				74	63	29.8			16	924	854	non SVR	4	2	1	15	＋	681	609
469	67	F	IFN	4270	14.1	9.8				45	43					1051	876	SVR	184			10	＋	1162	805
470	62	M	IFN	5000	14	15.3				38	45	7.5			9.3	1033	886	non SVR	310	≧3	1	28	＋	573	118
471	70	M	IFN	5200	12.3	13.5				114	95	10.3			15.8	1090	920	SVR	371	1	1	35	＋	1233	694
472	65	F	IFN	5000	14	19.3				65	60				8.1	1270	935	SVR	259			35	＋	725	133
473	62	F	IFN	48	14.2	22.6				29	18					1099	946	non SVR					-
474	75	M	IFN	4200	10.8	18				33	33	7			525	1020	953	SVR					＋		1
475	80	M	IFN													1094	1003	SVR	124	≧3			＋	214	1
476	71	F	IFN	3300	12.4	12.3				117	122					1186	1036	SVR	103			26	＋	1806	1555
477	72	M	IFN	5800	15.4	13.8				23	22				2.4	1540	1037	non SVR	120			10	＋	1142	521
478	69	M	IFN	4100	11.7	11.7				67	76	12.3			27.9	1156	1040	non SVR	81	1	1	32	＋	199	4
479	54	M	IFN	3500	14.8	9.7				53	58	9.9			11	1463	1092	non SVR	247			31	＋	791	175
480	70	F	IFN	4400	12.4	11.1				39	38	8			6	1430	1103	non SVR	247	1	1	20	-
481	73	M	IFN	4100	12.6	21.2				39	36					1442	1106	SVR	119			50	＋	2044	1591
482	63	M	IFN	4100	15.8	14.6				67	115					1485	1149	non SVR	97	1	1	15	＋	971	540
483	51	M	IFN	4500	11.1	8				66	66	36.1				1275	1168	non SVR	30	2	1	14	＋	136	1
484	68	M	IFN	2700	13.4	7.2				63	69	21.1				1383	1171	non SVR	75			27	＋	287	2
485	79	M	IFN	59	14.5	11				63	57	38.1			69.8	1423	1256	non SVR	673	1			-
486	78	F	IFN	4200	13	14.3				94	71	4.8			4.8	1574	1259	non SVR	3067	2	1	14	＋	3384	4
487	66	M	IFN	4300	14.6	9				85	81	33.7				1365	1264	non SVR	407	1	1	22	＋	952	446
488	71	M	IFN	5000	13.8	10.5				45	53	11.7				1444	1267	non SVR	1258			13	＋	3150	1717
489	74	M	IFN	5000	14	11.2				69	66	45			4.3	1482	1314	SVR	123		1	16	＋	231	0
490		M	IFN	4200	14.9	7.4				56	91	25.1				1544	1339	non SVR	515	2	1	25	＋	824	106
491	69	F	IFN	3000	13.1	9.6				123	97					1710	1380	non SVR	153			10	＋	1316	835
492	70	M	IFN	41	15.5	10.7				34	43	2.2				1593	1480	non SVR	1393	1	1	25	＋	3719	2215
493	78	F	IFN	3400	12.1	16				105	87	8.6			6.9	1555	1494	non SVR	1025	1	1	17	＋	1185	101
494	59	F	IFN	6900	13.5	20.7				70	56	3.3			3.9	1847	1518	SVR	127	1	1	12	＋	311	0
495	73	F	IFN	3400	11.7	7.7				36	24	9			13.2	1747	1573	non SVR	66	3	1	14	＋	245	7
496	71	M	IFN	4000	12.2	13.8				24	18	3.7			4.3	1957	1628	SVR	283	2	3	10	-
497	61	M	IFN	6200	14.4	17.5				41	33	5.8			6.2	1825	1634	non SVR	151	3	1	21	＋	342	2
498	67	M	IFN	4700	12.8	22.2				59	75	22.9			13.6	1927	1723	non SVR	6	≧3	1	10	＋	671	463
499	74	M	IFN	5100	14	14.8				53	75	7.2				2418	2102	SVR	358	1	1	48	-
500		M	IFN	5570	12.3	8.3				49	15	28			9	2301	2119	non SVR	238	1	1	15	＋	647	229
501	54	M	IFN	5900	14.1	11.4				42	70	11.6				2218	2123	SVR	91	1	2	29	＋	1519	1335
502	70	M	IFN	4000	13.7	12.4				36	33	9.5				2375	2199	SVR	268	1	1	38	-
503	78	M	IFN	27	14.1	15				24	15	19.6				3035	2954	SVR	172	2	2	30	＋	255	4
504		M	IFN	3360	12.1	7				154	62	7			5	3340	2976	SVR	408	1	1	15	＋	838	68
505	48	M	IFN	5800	14.1	10				43	45	104.9				3268	3100	SVR	19	1	1	32	＋	1204	1019
506	71	F	IFN	4500	10.8	12.6				77	70	2.7				3318	3150	non SVR	43	1	1	18	＋	1035	826
507	79	M	IFN													3949	3801	SVR	303		1	45	＋	4713	4264
508	65	M	IFN													4172	3866	SVR	868	1	1	23	＋	2681	1509
509	62	M	IFN	4000	12.5	14.1				87	45				581			non SVR	312				＋	400	8
510	64	M	IFN	5000	13.5	19.4				46	52							non SVR	236				＋	323	0
511	63	M	IFN	3200	15.1	5.8				69	74							non SVR	119			15	＋	304	94
512	68	F	IFN	4300	12.7	12				80	66							SVR	133			11	＋	502	36
513	71	F	IFN	4300	15.3	10.6				80	87							non SVR	138				＋	1774	1246
514	74	M	IFN	5000	15.5	11.5				36	43							non SVR	81			25	＋	986	424
515	75	M	IFN	3600	16.4	12.1				54	59	4.1						non SVR	79			21	＋	1384	821
516	73	M	IFN	4300	15	15.5				48	48				7.2			non SVR	1876				＋	3161	782
